# Supplementary material for: Prognostic Capability of TNBC 3-Gene Score among Triple-Negative Breast Cancer Subtypes
Source: Cancers (Basel). 2022 Sep 1;14(17):4286. doi: 10.3390/cancers14174286 (PMC9454544; doi:10.3390/cancers14174286)
Supplement: Supplementary file 1 [file cancers-14-04286-s001.zip]

Archive with 1 entries (1 files):
- cancers-1841955-supplementary.pdf
